# Supplementary material for: Significance of Identifying Key Genes Involved in HBV-Related Hepatocellular Carcinoma for Primary Care Surveillance of Patients with Cirrhosis
Source: Genes (Basel). 2022 Dec 10;13(12):2331. doi: 10.3390/genes13122331 (PMC9778294; doi:10.3390/genes13122331)
Supplement: Supplementary file 1 [file genes-13-02331-s001.zip]

Archive with 4 entries (4 files):
- Figure S1.tif
- Figure S2.tif
- Table S1.  Exploration of 120 potential DEGs in the GSE121248 dataset.pdf
- Table S2.  The top 20 Hub genes identified by the plugin CytoHubba in Cytoscape software.pdf
